# Supplementary material for: rMotifGen: random motif generator for DNA and protein sequences
Source: BMC Bioinformatics. 2007 Aug 7;8:292. doi: 10.1186/1471-2105-8-292 (PMC1963340; doi:10.1186/1471-2105-8-292)
Supplement: Additional file 1 — rMotifGen-SAMPLE_AA.fa. Example randomly generated amino acid sequence file used in the manuscript. [file 1471-2105-8-292-S1.fa]

> rMotifGen_RANDOM_1 6 85 263 164 33 -1 215 
RAEAGLEVFLVVQGVCERASREKGLNGIANIVSDYYISPQGKKFRSKPQHIVEMELNTNP 
GSTNDYDEGKFLIVDKESLNEHDRFLYDVANYAGVNYQTVPRVVDTMEKRISIAKVPDIQ 
FTSTNGLNDFWSFRSVPGNITLSPCYNAGVFHATLVLSFTIVDEGNKDMRAQRQSQADRN 
PKHEYNRKEVITASAVKNTLKYTRPTTAASTIANEDAHYVRVNYRFGRVVGKGGEPLNLD 
SQIIAASLLCGLIRNFLNMFNDDYVICFVIQIKDIESAEDPSETPSALPVDVAGLPLGTP 
YYAARGDFIKKLKLNSVGKRILDKKKWANQPKFMDPREDIPSEFLPLMRRRGTCGLTNNG 
GDNPSAGTIVASECDLGTVSVIGTYINDGPSELTALEMLLIPESRVDSWREWPSIVSRPI 
KDMQETFGAMGRKKIFELEAGSELLSLRLDRLVACFDLNTQSRIKILEKDRFMMDNVAEH 
ILSVSSSIIEDQVGILASCD
> rMotifGen_RANDOM_2 6 290 129 106 36 461 195 
GGGHKLVIVLGAGGLEWTLNLESGYAGGEPMDWCAAGYYISPHGKKFRSKHQFLLDLAHI 
FNEGTEDEGKYLIGPARTKVPPLYEIVLLVMEEDAHGDAQYEIIFAKNNFLPEDRKDEDL 
FNPITSGGFYSLPYCLTKFDNVQAMVLRKKFDALKILALKRLRKRRRVLEIYKAVGVNSV 
GMTRDNNGGLYEPGIKTFYLGAGYRYPAPDLTGMDEQYHDDKNVFDHENSDPGVRPHPPT 
VMQEADVAEFIEVEQRAGYWVLKSYSLGTLSAHKEMRKTDEFWIKWRDGWLYDVAEYAGV 
SYQTVSRTVDAMKTSQLAIACKATTRHPLRKTGPLLAGVADGDEWAPSVGTDLEDDNITP 
AEVGQDGRIFPGAGVSGTVSDLRFTGIDLIWPKGAVHTLSSTKQNNAFGITQKCLLKRKI 
SEFVGYTSGVKKICYFAANFFDTELGFHRLLPLDANPLKNRVCVHQACYGILKVDPHCKY 
RLARKSVGAINMNALYDLGD
> rMotifGen_RANDOM_3 6 332 286 203 -1 354 93 
VVFIAELGYIGLCKTEEFVALAGQRTRCPELSSGATGPQGGPGPDALEEGSTNENVNLPE 
KKPSTLRSIYVLLPSTRPNQILVIIPENQDGRAKAVYAGLGVKFIFHVKREVVVTTLGKE 
GDAFQELASVTFTVKNRRWDGFEVVHSAPYGPANIEPMLFRGDLTVCYLFDSIGVAVDGI 
HKKTNFEGMFWEFRIADQAYFSLNDRSNRGKPWDVGTGTPRSIGGVLPVTVFAGDLVAYA 
VLLFAKVDSDESSKFKKEEVYQSTKYLYYIHSGSRGGEGSAISSPAYALGGLIESAQRRA 
VVDKRILYQYDFVHVNTWEIMTVGGNYGRLMLLYDVAEYAGVSYQTVSRVVRLIVCVHQA 
CYGILKVPKSHLVTTDVTQLSLDGETAASSDIFVVGERQAYEAIDSSPLHDDEPIVDYYL 
MSTNPVGYYLVEEQLPKRDIAILLQAFLLAEESDKEGKRELTPAIVWLERLHTNLEGIVP 
RRKWHRKAFGHYAVTEQLCS
> rMotifGen_RANDOM_4 6 20 112 74 -1 378 239 
ARISLTIENFTVLALRIQPPLYDVADYAGVSYQAVSRVVLIGKYKIKWKDSYSKFCKLKA 
LKIGRAPKLLISGEHGTKSDKTIRMLYTTLLTEHVVTDGIRALVQYPPDYMEFDAGFVLP 
ATLVVLNWGIKIACGASLVMTHRTVISRHQADKAGVLLAEIQIRMEDWDAIKSDGRAPAM 
QTPMHGWVSILGLRFEYYGSFTPGGNGGRLVTLKLLCSKGFEERLDTAVERAHFGTEGGD 
QVTLGAGMDFAELALAPTSERGIMSTLGDNGRLQGMYVGTISRECNLGQGEGLCARGNKP 
DKVQKGPTRYARNWSVLFLFHGPTKYGKPLGILPRYTARSVNLQEKRLGDEADFGTSCGK 
AEFEQRFVFSALKQGRRVVCVHQACYGILKVRSGRRKGALFSGLAQMKVMDTKGEHAPTK 
LVMHNGQEYLGKVERLKNLQQSHSSHHLDKQRLNYGEYVRYKKKGQVFMQVKEERQNSLF 
VEAMSMWGFKGKQRQGITLC
> rMotifGen_RANDOM_5 6 150 26 133 -1 -1 170 
IDVILGMGTGQIKPSSITPQRPYEILAQIVVCLAGGGPCLYPKVQVYAWTVLFSIRDRYY 
LESKYYDWSWLQSDQAFCKLLRKNLSLKDDQLPDASTAVQSAFAIFQDDGLAGLKSRFTD 
LQTQGYAQCVEEDKEKIPKEVRKSNPEEPFLYNVAEYIGVSYNTVSRVVVDQYHASAGYK 
FTATSMAHLPIWQSDDHCRGRPIRVSNNSAQDKDNGYEKLGMADLHNEITSGGSTDLGVA 
WKLLVGLMFTEEPFAEPGENEKFVGISQGLSQFILTALEGSAWLRPNCSQLFCHTLEPEL 
LSGRAKVGQEEDAVSDLPEPSQVMANNVLAPIHPSYQFLGRGKNLIEELRALKLRRVRRK 
TYSQLSSKDSKFDVVLGGAPKKIRVDVSTACYLDKRLRDRNRARGSILPGKNPAYKNCRI 
TYLAQKRALEYMEHARINKDRIDMNKGKEYDIYQTNEAATAIALGTKHAFAYPNPKTWKF 
DGTLANNLKLMILMCIIPGR
> rMotifGen_RANDOM_6 6 187 17 455 247 473 413 
AYKVVDRIAKRELSRRLFGIVYVLANACLGCEQREDVWNVTEKARISRTITSGMKDDTFF 
QPTRHLLSPNTLVLSDKTSGTQFEKGVDGAYARIEFGQPETADFLGVRRHQGAVIAKRGC 
PILNNSSMGNSREPKTMAPEIEIWIRVSAESNINLKLLNPLHLDLVCKKLKIADRLALFT 
VAMDSEILYDVAEYAGVSYQTVSRVVLGTAKVGRSLRIHILLGKDIYCKQSSDSGIPAII 
PDRANKRDFYISAQGKKFRSKPQEGNSLLISQAVQKRFTPNGTFKKVATDERPYYFGMSY 
NFESKMGVILIYARRCMMRTPRPIFAAAVLDEKTAIDASTEYRIRERVFVPRTVGTNTNI 
LGATIELEQIWLRTQQAFNAGESASIHLLERGLKIVYTALNNETVEAYFPTIFRNWYVRA 
GYDYNQAGLSREEAKQVVDPIHGVGIAVIYKASCQKDEDLRNSRRQEEAIILTVCVHQAC 
YGILKVICHTRGPTLPTTAN
> rMotifGen_RANDOM_7 6 334 461 488 -1 394 80 
ESVYNVEILEVGKALASVAEGDTEPDTWTYPSPPAVEVVLLANEVKSPILSVSSGAVQIL 
AELLLAPSVPTVAMPGLQGFNAVYIGLGVRYLMKKIMDNTSYQRNVVGEALFKDESNCHT 
CSLVQIHNDGQKCIKGLTSFSRPGLRAKFQRLRRSYLSAFMGETIDDAQTGQGDAIDFIY 
GVIKLEPHNLSRTLPLMSVKMARIKAEPQKSGKAVPVRIDKSKEALTSKMRIGYIFEYAK 
AANEPLGSMALTIRYRNLGVFIFDPKVKPQLVRVDKEFMLEAFKAVYLYPPNRDFQSKLE 
NTDTLMDLPMLIWRQEDSDRLIKAATFNPKPRRILYDVAEYAGVVYQTVSKVVRQFKDSN 
HLSGVSNNSIGRTPYALATSFGENTPIAPQVRNGVCVHQACYGILKVQRQRIGWICIEKG 
INVDKLENLRITMLEDDDTALQGYYLLPVATKEEVAEAPGPPSMLLFVEIAFIIRQHVEV 
YLQLTVQIKDKNNPNQSSNE
> rMotifGen_RANDOM_8 6 259 396 163 -1 70 445 
RSTPAPDTKFQFTRGDSQDKDKDPGTRSVQEAHAEEQAKFSSVHKRGRGGFSEEAGPEIF 
TGVRAPTTLAVCVHQACYGILKVPKITEYVLLQEILVEGSTKFFTLLGLQSTYTPTTFGQ 
RRTPLVACLEIGLIPDSFSVSMQGDPLTLLNQTNAEMMQVLLSRQKNAEHDRRITEAMLV 
KEMAMPKTHLMEMTKHSIVNFVPYKAGLRVDYARLGVSQPALFRWTALVLIPPVQLLMNM 
IVDKIMESIDKAPGLQPVALYDVAEYAGVSYQTVSRVVIIQFESCIYIKYSNLANQIVVV 
EARIHDSLYIGTLPTRLRDELYQDEESELMRLVLEPLRLYLKIAPYDVETDPRRKEHNFE 
HPWKPSVALEESFENAPQKEATAQKDRECWHVLHPVFFVVFSVVITINDIMPEADLNGWL 
ARVLTGGVLQLQGLDVKAADREARIKTYHVGLGFDYEVDHALAKSVHNVEALFTSTQEDD 
NTQHIGQKRSRLVQAFDPTL
> rMotifGen_RANDOM_9 6 197 330 480 443 314 397 
IDLACRADCYNASYRFSRALFVVDKNNLTLRAGPSLIPFPGMGRERPYVSLINIGKEHNL 
DLGLFMQEEGTDLIEPNEVRVPLAAIKVIHGAARLSGSLPALSQVITFENSAITLLVFLS 
DRSTWSCRTIITPHQLTTCQLFRSLGPDFAVAGQLGQVRDGEISFYIAEAPAESGTYYIQ 
EVLTLHLVSKRVDVKITLYDVAEYNGISYEVVSRVVQLHVKLFRGQVEHVAAKTSLYGLP 
KALEEAICYDQINPCIIFTQTQELNEGQEKHIAQKIWALFGTFFGPKSRKERKSSRTANY 
SQTLSGIVEQKGPPVCVHQACYGILKVFVQDAIIFANNIDGLMAYTCSKSGVSNFHRDGE 
IDALELTDFSASLGQFVTSILDSDKNDTIDSTIFLELDAYYARAGVDFVAKVHVQGHVAM 
IARDVEKGRLQTVGILLEHYFNVDYYISPQGKKFRVNPNNADSKHMVALFREMCHSDKKA 
MEKNLWDERMFALRWDRLAD
> rMotifGen_RANDOM_10 6 359 51 337 108 31 141 
WKVGLPAVYGVTAPVAIIQGRHTEYPQTDFAVCVHQACYGILKVLIASSVRFAMVIGVSI 
GFSSGGKQNRVVLNGSRARMNTAELPTPWKPICAESETMEVHFAYSTEDYYIWPKGKKFK 
SKPQCMTLKLPTLLPGPAEPSPNYHAGLGLRYLVSDNCYKWKRVVAALDYIDKPTRNHMW 
FLRGTCHLQLPMARQIVFLLATERSLDVAALGLAEKQKASPLSNHSDPVLSITAVIHYLK 
WKLPYIAALGQLEPTLAMKYILWLGDILCTCQVPTFADPVRCDQSFFFDKGRLLALKVIT 
AMVREYNLRPLVVLFGIGRAVDHQLHEINISDSSVEEGKKEPRYEQPAGSDEFGVTFGEL 
YDIAEYAGVSYQTVSRVVRELDASGNTKSAVVEPAISDPLEQLFPDIITSFKLWHQECDF 
LQGLEESDSAHLEEASNSDDELMASLIFGHDRAKAKIWAKIGLSKQGGVLCIVYAWDGQP 
SLSLVMLRDMKPSQRVARMD
