# Supplementary material for: rMotifGen: random motif generator for DNA and protein sequences
Source: BMC Bioinformatics. 2007 Aug 7;8:292. doi: 10.1186/1471-2105-8-292 (PMC1963340; doi:10.1186/1471-2105-8-292)
Supplement: Additional file 3 — gibbsSampler.results. Resulting motif detection for the random sequences using the Gibbs Sampler. [file 1471-2105-8-292-S3.txt]

gibbs9_95/gibbs AASequences.fa 10,10,12,17,19,11 10,10,10,10,10,10 
#1    rMotifGen_RANDOM_1 6 85 263 164 33 -1 215 
#2    rMotifGen_RANDOM_2 6 290 129 106 36 461 195 
#3    rMotifGen_RANDOM_3 6 332 286 203 -1 354 93 
#4    rMotifGen_RANDOM_4 6 20 112 74 -1 378 239 
#5    rMotifGen_RANDOM_5 6 150 26 133 -1 -1 170 
#6    rMotifGen_RANDOM_6 6 187 17 455 247 473 413 
#7    rMotifGen_RANDOM_7 6 334 461 488 -1 394 80 
#8    rMotifGen_RANDOM_8 6 259 396 163 -1 70 445 
#9    rMotifGen_RANDOM_9 6 197 330 480 443 314 397 
#10   rMotifGen_RANDOM_10 6 359 51 337 108 31 141 


	seed: 590364444
         mean (+/-2sd):
motif A: 10 (+/- 2.8) out of 4810   a = 40; b = 19200; p = 0.002079
motif B: 10 (+/- 2.8) out of 4810   a = 40; b = 19200; p = 0.002079
motif C: 10 (+/- 2.8) out of 4770   a = 40; b = 19040; p = 0.00209644
motif D: 10 (+/- 2.8) out of 4670   a = 40; b = 18640; p = 0.00214133
motif E: 10 (+/- 2.8) out of 4630   a = 40; b = 18480; p = 0.00215983
motif F: 10 (+/- 2.8) out of 4790   a = 40; b = 19120; p = 0.00208768
4 (+/- 1.8) out of 4870   a = 16; b = 19464; p = 0.000821355
8 (+/- 2.5) out of 4830   a = 32; b = 19288; p = 0.00165631
3 (+/- 1.5) out of 4776   a = 12; b = 19092; p = 0.000628141
5 (+/- 2.0) out of 4695   a = 20; b = 18760; p = 0.00106496
10 (+/- 2.8) out of 4630   a = 40; b = 18480; p = 0.00215983
6 (+/- 2.2) out of 4530   a = 24; b = 18096; p = 0.0013245


                        MOTIF A

 1-1   375  sagtivasec DLGTVSVIGT yindgpselt  384
 2-1   231  dknvfdhens DPGVRPHPPT vmqeadvaef  240
 6-1   104  iefgqpetad FLGVRRHQGA viakrgcpil  113
 8-1    23  trgdsqdkdk DPGTRSVQEA haeeqakfss   32
sites:                 **********
                           5   10
	(4 sites in 4 sequences)

Motif model (residue frequency x 100):
POS    C  G  A  S  T  N  D  E  Q  K  R  H  W  Y  F  V  I  L  M  P  Info
   1   .  .  .  .  .  . 69  .  .  .  .  .  .  . 23  .  .  .  .  .   2.8
   2   .  .  .  .  .  .  .  .  .  .  .  .  .  .  .  .  . 46  . 46   2.3
   3   . 92  .  .  .  .  .  .  .  .  .  .  .  .  .  .  .  .  .  .   3.1
   4   .  .  .  . 46  .  .  .  .  .  .  .  .  .  . 46  .  .  .  .   2.4
   5   .  .  .  .  .  .  .  .  .  . 69  .  .  .  . 23  .  .  .  .   2.6
   6   .  .  . 46  .  .  .  .  .  . 23  .  .  .  .  .  .  .  . 23   2.1
   7   .  .  .  .  .  .  .  .  .  .  . 46  .  .  . 46  .  .  .  .   2.9
   8   .  .  .  .  .  .  .  . 46  .  .  .  .  .  .  . 23  .  . 23   2.3
   9   . 46  .  .  .  .  . 23  .  .  .  .  .  .  .  .  .  .  . 23   2.0
  10   .  . 46  . 46  .  .  .  .  .  .  .  .  .  .  .  .  .  .  .   2.4
non-
site   .  7  .  .  5  .  .  .  .  .  5  2  .  .  .  7  .  .  .  4
site   . 15  .  . 10  .  .  .  .  . 10  5  .  .  . 12  .  .  . 12
10 columns

Information (relative entropy) contribution in tenth bits:
POS    C  G  A  S  T  N  D  E  Q  K  R  H  W  Y  F  V  I  L  M  P  Info
   1   .  .  .  .  .  . 25  .  .  .  .  .  .  .  6  .  .  .  .  .   28
   2   .  .  .  .  .  .  .  .  .  .  .  .  .  .  .  .  . 11  . 15   23
   3   . 34  .  .  .  .  .  .  .  .  .  .  .  .  .  .  .  .  .  .   31
   4   .  .  .  . 14  .  .  .  .  .  .  .  .  .  . 12  .  .  .  .   24
   5   .  .  .  .  .  .  .  .  .  . 25  .  .  .  .  4  .  .  .  .   26
   6   .  .  . 13  .  .  .  .  .  .  5  .  .  .  .  .  .  .  .  5   21
   7   .  .  .  .  .  .  .  .  .  .  . 20  .  .  . 12  .  .  .  .   29
   8   .  .  .  .  .  .  .  . 16  .  .  .  .  .  .  .  5  .  .  5   23
   9   . 12  .  .  .  .  .  4  .  .  .  .  .  .  .  .  .  .  .  5   20
  10   .  . 12  . 14  .  .  .  .  .  .  .  .  .  .  .  .  .  .  .   24

site   .  2  .  .  1  .  .  .  .  .  1  1  .  .  .  1  .  .  .  2    5


                        MOTIF B

 2-1   465  anplknrvcv HQACYGILKV dphckyrlar  474
 3-1   358  SRVVrlivcv HQACYGILKV pkshlvttdv  367
 4-1   382  lkqgrrvvcv HQACYGILKV rsgrrkgalf  391
 6-1   477  EEAIILTVCv HQACYGILKV ichtrgptlp  486
 7-1   398  apqvrngvcv HQACYGILKV qrqrigwici  407
 8-1    74  rapttlavcv HQACYGILKV pkiteyvllq   83
 9-1   318  veqkgppvcv HQACYGILKV fvqdaiifan  327
10-1    35  ypqtdfavcv HQACYGILKV liassvrfam   44
sites:                 **********
                           5   10
	(8 sites in 8 sequences)

Motif model (residue frequency x 100):
POS    C  G  A  S  T  N  D  E  Q  K  R  H  W  Y  F  V  I  L  M  P  Info
   1   .  .  .  .  .  .  .  .  .  .  . 91  .  .  .  .  .  .  .  .   4.6
   2   .  .  .  .  .  .  .  . 91  .  .  .  .  .  .  .  .  .  .  .   3.8
   3   .  . 92  .  .  .  .  .  .  .  .  .  .  .  .  .  .  .  .  .   3.0
   4  91  .  .  .  .  .  .  .  .  .  .  .  .  .  .  .  .  .  .  .   5.0
   5   .  .  .  .  .  .  .  .  .  .  .  .  . 91  .  .  .  .  .  .   3.8
   6   . 92  .  .  .  .  .  .  .  .  .  .  .  .  .  .  .  .  .  .   3.1
   7   .  .  .  .  .  .  .  .  .  .  .  .  .  .  .  . 91  .  .  .   3.3
   8   .  .  .  .  .  .  .  .  .  .  .  .  .  .  .  .  . 92  .  .   2.7
   9   .  .  .  .  .  .  .  .  . 91  .  .  .  .  .  .  .  .  .  .   3.3
  10   .  .  .  .  .  .  .  .  .  .  .  .  .  .  . 92  .  .  .  .   3.0
non-
site   1  .  .  .  .  .  .  .  4  5  .  2  .  4  .  .  5  .  .  .
site  10  .  .  .  .  .  .  . 10 10  . 10  . 10  .  . 10  .  .  .
10 columns

Information (relative entropy) contribution in tenth bits:
POS    C  G  A  S  T  N  D  E  Q  K  R  H  W  Y  F  V  I  L  M  P  Info
   1   .  .  .  .  .  .  .  .  .  .  . 49  .  .  .  .  .  .  .  .   46
   2   .  .  .  .  .  .  .  . 41  .  .  .  .  .  .  .  .  .  .  .   38
   3   .  . 33  .  .  .  .  .  .  .  .  .  .  .  .  .  .  .  .  .   30
   4  53  .  .  .  .  .  .  .  .  .  .  .  .  .  .  .  .  .  .  .   50
   5   .  .  .  .  .  .  .  .  .  .  .  .  . 41  .  .  .  .  .  .   38
   6   . 34  .  .  .  .  .  .  .  .  .  .  .  .  .  .  .  .  .  .   31
   7   .  .  .  .  .  .  .  .  .  .  .  .  .  .  .  . 36  .  .  .   33
   8   .  .  .  .  .  .  .  .  .  .  .  .  .  .  .  .  . 30  .  .   27
   9   .  .  .  .  .  .  .  .  . 36  .  .  .  .  .  .  .  .  .  .   33
  10   .  .  .  .  .  .  .  .  .  .  .  .  .  .  . 33  .  .  .  .   30

site   3  .  .  .  .  .  .  .  1  1  .  2  .  1  .  .  1  .  .  .   10


                            MOTIF C

 2-1   118  nnflpedrkd EDLFNPITSGGFYSLPYC ltkfdnvqam  135
 5-1   223  kdngyeklgm ADLHNEITSGGSTDLGVA wkLLVGLMFT  240
 6-1   458  viykascqkd EDLRNSRRQEEAIILTVC vHQACYGILK  475
sites:                 *** * *****   * **
                           5   10   15
	(3 sites in 3 sequences)

Motif model (residue frequency x 100):
POS    C  G  A  S  T  N  D  E  Q  K  R  H  W  Y  F  V  I  L  M  P  Info
   1   .  . 31  .  .  .  . 61  .  .  .  .  .  .  .  .  .  .  .  .   2.4
   2   .  .  .  .  .  . 91  .  .  .  .  .  .  .  .  .  .  .  .  .   3.4
   3   .  .  .  .  .  .  .  .  .  .  .  .  .  .  .  .  . 92  .  .   2.7
   5   .  .  .  .  . 91  .  .  .  .  .  .  .  .  .  .  .  .  .  .   3.9
   7   .  .  .  .  .  .  .  .  .  . 31  .  .  .  .  . 61  .  .  .   2.5
   8   .  .  .  . 61  .  .  .  .  . 31  .  .  .  .  .  .  .  .  .   2.6
   9   .  .  . 61  .  .  .  . 31  .  .  .  .  .  .  .  .  .  .  .   2.6
  10   . 61  .  .  .  .  . 31  .  .  .  .  .  .  .  .  .  .  .  .   2.3
  11   . 61  .  .  .  .  . 31  .  .  .  .  .  .  .  .  .  .  .  .   2.3
  15   .  .  .  .  .  .  .  .  .  .  .  .  .  .  .  .  . 92  .  .   2.7
  17   .  .  .  .  .  .  .  .  .  .  .  .  . 31  . 61  .  .  .  .   2.5
  18  61  . 31  .  .  .  .  .  .  .  .  .  .  .  .  .  .  .  .  .   3.5
non-
site   1  7  .  .  .  3  5  6  .  .  .  .  .  .  .  .  .  9  .  .
site   5 11  .  .  .  8  8 11  .  .  .  .  .  .  .  .  . 16  .  .
12 columns

Information (relative entropy) contribution in tenth bits:
POS    C  G  A  S  T  N  D  E  Q  K  R  H  W  Y  F  V  I  L  M  P  Info
   1   .  .  6  .  .  .  . 20  .  .  .  .  .  .  .  .  .  .  .  .   24
   2   .  .  .  .  .  . 37  .  .  .  .  .  .  .  .  .  .  .  .  .   34
   3   .  .  .  .  .  .  .  .  .  .  .  .  .  .  .  .  . 30  .  .   27
   5   .  .  .  .  . 42  .  .  .  .  .  .  .  .  .  .  .  .  .  .   39
   7   .  .  .  .  .  .  .  .  .  .  7  .  .  .  .  . 21  .  .  .   25
   8   .  .  .  . 22  .  .  .  .  .  7  .  .  .  .  .  .  .  .  .   26
   9   .  .  . 20  .  .  .  .  9  .  .  .  .  .  .  .  .  .  .  .   26
  10   . 19  .  .  .  .  .  7  .  .  .  .  .  .  .  .  .  .  .  .   23
  11   . 19  .  .  .  .  .  7  .  .  .  .  .  .  .  .  .  .  .  .   23
  15   .  .  .  .  .  .  .  .  .  .  .  .  .  .  .  .  . 30  .  .   27
  17   .  .  .  .  .  .  .  .  .  .  .  .  .  9  . 18  .  .  .  .   25
  18  32  .  6  .  .  .  .  .  .  .  .  .  .  .  .  .  .  .  .  .   35

site   1  1  .  .  .  1  1  1  .  .  .  .  .  .  .  .  .  1  .  .    5


                              MOTIF D

 1-1    34  glngianivs DYYISPQGKKFRSKPQHIVEM elntnpgstn   54
 2-1    37  ggepmdwcaa GYYISPHGKKFRSKHQFLLDL ahifnegted   57
 6-1   248  aiipdrankr DFYISAQGKKFRSKPQEGNSL lisqavqkrf  268
 9-1   444  gillehyfnv DYYISPQGKKFRVNPNNADSK hmvalfremc  464
10-1   109  mevhfayste DYYIWPKGKKFKSKPQCMTLK lptllpgpae  129
sites:                 ****************    *
                           5   10   15   20
	(5 sites in 5 sequences)

Motif model (residue frequency x 100):
POS    C  G  A  S  T  N  D  E  Q  K  R  H  W  Y  F  V  I  L  M  P  Info
   1   . 19  .  .  .  . 73  .  .  .  .  .  .  .  .  .  .  .  .  .   2.7
   2   .  .  .  .  .  .  .  .  .  .  .  .  . 73 19  .  .  .  .  .   3.2
   3   .  .  .  .  .  .  .  .  .  .  .  .  . 91  .  .  .  .  .  .   3.8
   4   .  .  .  .  .  .  .  .  .  .  .  .  .  .  .  . 91  .  .  .   3.3
   5   .  .  . 73  .  .  .  .  .  .  .  . 18  .  .  .  .  .  .  .   3.1
   6   .  . 19  .  .  .  .  .  .  .  .  .  .  .  .  .  .  .  . 73   2.9
   7   .  .  .  .  .  .  .  . 55 19  . 18  .  .  .  .  .  .  .  .   2.7
   8   . 92  .  .  .  .  .  .  .  .  .  .  .  .  .  .  .  .  .  .   3.1
   9   .  .  .  .  .  .  .  .  . 91  .  .  .  .  .  .  .  .  .  .   3.3
  10   .  .  .  .  .  .  .  .  . 91  .  .  .  .  .  .  .  .  .  .   3.3
  11   .  .  .  .  .  .  .  .  .  .  .  .  .  . 91  .  .  .  .  .   3.9
  12   .  .  .  .  .  .  .  .  . 19 73  .  .  .  .  .  .  .  .  .   2.7
  13   .  .  . 73  .  .  .  .  .  .  .  .  .  .  . 19  .  .  .  .   2.6
  14   .  .  .  .  . 19  .  .  . 73  .  .  .  .  .  .  .  .  .  .   2.8
  15   .  .  .  .  .  .  .  .  .  .  . 18  .  .  .  .  .  .  . 73   3.2
  16   .  .  .  .  . 19  .  . 73  .  .  .  .  .  .  .  .  .  .  .   3.2
  21   .  .  .  .  .  .  .  .  . 37  .  .  .  .  .  .  . 37 18  .   2.0
non-
site   .  .  .  6  .  .  .  .  4  5  .  .  .  4  3  .  .  .  .  4
site   .  .  .  9  .  .  .  .  8 21  .  .  . 10  7  .  .  .  .  9
17 columns

Information (relative entropy) contribution in tenth bits:
POS    C  G  A  S  T  N  D  E  Q  K  R  H  W  Y  F  V  I  L  M  P  Info
   1   .  3  .  .  .  . 28  .  .  .  .  .  .  .  .  .  .  .  .  .   27
   2   .  .  .  .  .  .  .  .  .  .  .  .  . 31  4  .  .  .  .  .   32
   3   .  .  .  .  .  .  .  .  .  .  .  .  . 41  .  .  .  .  .  .   38
   4   .  .  .  .  .  .  .  .  .  .  .  .  .  .  .  . 36  .  .  .   33
   5   .  .  . 26  .  .  .  .  .  .  .  .  7  .  .  .  .  .  .  .   31
   6   .  .  2  .  .  .  .  .  .  .  .  .  .  .  .  .  .  .  . 29   29
   7   .  .  .  .  .  .  .  . 21  3  .  6  .  .  .  .  .  .  .  .   27
   8   . 34  .  .  .  .  .  .  .  .  .  .  .  .  .  .  .  .  .  .   31
   9   .  .  .  .  .  .  .  .  . 36  .  .  .  .  .  .  .  .  .  .   33
  10   .  .  .  .  .  .  .  .  . 36  .  .  .  .  .  .  .  .  .  .   33
  11   .  .  .  .  .  .  .  .  .  .  .  .  .  . 42  .  .  .  .  .   39
  12   .  .  .  .  .  .  .  .  .  3 27  .  .  .  .  .  .  .  .  .   27
  13   .  .  . 26  .  .  .  .  .  .  .  .  .  .  .  2  .  .  .  .   26
  14   .  .  .  .  .  4  .  .  . 26  .  .  .  .  .  .  .  .  .  .   28
  15   .  .  .  .  .  .  .  .  .  .  .  6  .  .  .  .  .  .  . 29   32
  16   .  .  .  .  .  4  .  . 31  .  .  .  .  .  .  .  .  .  .  .   32
  21   .  .  .  .  .  .  .  .  . 10  .  .  .  .  .  .  .  7  6  .   20

site   .  .  .  1  .  .  .  .  1  4  .  .  .  1  1  .  .  .  .  1    7


                             MOTIF E

 1-1    86  keslnehdrf LYDVANYAGVNYQTVPRVV dtmekrisia  104
 2-1   291  efwikwrdgw LYDVAEYAGVSYQTVSRTV damktsqlai  309
 3-1   333  vggnygrlml LYDVAEYAGVSYQTVSRVV rlivcvHQAC  351
 4-1    21  tvlalriqpp LYDVADYAGVSYQAVSRVV ligkykikwk   39
 5-1   151  vrksnpeepf LYNVAEYIGVSYNTVSRVV vdqyhasagy  169
 6-1   188  lftvamdsei LYDVAEYAGVSYQTVSRVV lgtakvgrsl  206
 7-1   335  atfnpkprri LYDVAEYAGVVYQTVSKVV rqfkdsnhls  353
 8-1   260  dkapglqpva LYDVAEYAGVSYQTVSRVV iiqfesciyi  278
 9-1   198  vskrvdvkit LYDVAEYNGISYEVVSRVV qlhvklfrgq  216
10-1   360  sdefgvtfge LYDIAEYAGVSYQTVSRVV reldasgntk  378
sites:                 *******************
                           5   10   15
	(10 sites in 10 sequences)

Motif model (residue frequency x 100):
POS    C  G  A  S  T  N  D  E  Q  K  R  H  W  Y  F  V  I  L  M  P  Info
   1   .  .  .  .  .  .  .  .  .  .  .  .  .  .  .  .  . 92  .  .   2.7
   2   .  .  .  .  .  .  .  .  .  .  .  .  . 91  .  .  .  .  .  .   3.8
   3   .  .  .  .  .  9 82  .  .  .  .  .  .  .  .  .  .  .  .  .   3.1
   4   .  .  .  .  .  .  .  .  .  .  .  .  .  .  . 83 10  .  .  .   2.6
   5   .  . 92  .  .  .  .  .  .  .  .  .  .  .  .  .  .  .  .  .   3.0
   6   .  .  .  .  .  9 10 73  .  .  .  .  .  .  .  .  .  .  .  .   2.6
   7   .  .  .  .  .  .  .  .  .  .  .  .  . 91  .  .  .  .  .  .   3.8
   8   .  . 73  .  .  9  .  .  .  .  .  .  .  .  .  . 10  .  .  .   2.3
   9   . 92  .  .  .  .  .  .  .  .  .  .  .  .  .  .  .  .  .  .   3.1
  10   .  .  .  .  .  .  .  .  .  .  .  .  .  .  . 83 10  .  .  .   2.6
  11   .  .  . 73  .  9  .  .  .  .  .  .  .  .  .  .  .  .  .  .   2.5
  12   .  .  .  .  .  .  .  .  .  .  .  .  . 91  .  .  .  .  .  .   3.8
  13   .  .  .  .  .  9  . 10 73  .  .  .  .  .  .  .  .  .  .  .   3.0
  14   .  .  .  . 73  .  .  .  .  .  .  .  .  .  .  .  .  .  .  .   2.6
  15   .  .  .  .  .  .  .  .  .  .  .  .  .  .  . 92  .  .  .  .   3.0
  16   .  .  . 82  .  .  .  .  .  .  .  .  .  .  .  .  .  .  . 10   2.9
  17   .  .  .  .  .  .  .  .  . 10 82  .  .  .  .  .  .  .  .  .   2.9
  18   .  .  .  . 10  .  .  .  .  .  .  .  .  .  . 83  .  .  .  .   2.6
  19   .  .  .  .  .  .  .  .  .  .  .  .  .  .  . 92  .  .  .  .   3.0
non-
site   .  .  .  .  .  .  .  .  .  .  .  .  .  4  .  7  .  .  .  .
site   .  .  .  .  .  .  .  .  .  .  .  .  . 15  . 25  .  .  .  .
19 columns

Information (relative entropy) contribution in tenth bits:
POS    C  G  A  S  T  N  D  E  Q  K  R  H  W  Y  F  V  I  L  M  P  Info
   1   .  .  .  .  .  .  .  .  .  .  .  .  .  .  .  .  . 30  .  .   27
   2   .  .  .  .  .  .  .  .  .  .  .  .  . 41  .  .  .  .  .  .   38
   3   .  .  .  .  .  1 32  .  .  .  .  .  .  .  .  .  .  .  .  .   31
   4   .  .  .  .  .  .  .  .  .  .  .  .  .  .  . 28  1  .  .  .   26
   5   .  . 33  .  .  .  .  .  .  .  .  .  .  .  .  .  .  .  .  .   30
   6   .  .  .  .  .  1  1 26  .  .  .  .  .  .  .  .  .  .  .  .   26
   7   .  .  .  .  .  .  .  .  .  .  .  .  . 41  .  .  .  .  .  .   38
   8   .  . 24  .  .  1  .  .  .  .  .  .  .  .  .  .  1  .  .  .   23
   9   . 34  .  .  .  .  .  .  .  .  .  .  .  .  .  .  .  .  .  .   31
  10   .  .  .  .  .  .  .  .  .  .  .  .  .  .  . 28  1  .  .  .   26
  11   .  .  . 26  .  1  .  .  .  .  .  .  .  .  .  .  .  .  .  .   25
  12   .  .  .  .  .  .  .  .  .  .  .  .  . 41  .  .  .  .  .  .   38
  13   .  .  .  .  .  1  .  1 31  .  .  .  .  .  .  .  .  .  .  .   30
  14   .  .  .  . 28  .  .  .  .  .  .  .  .  .  .  .  .  .  .  .   26
  15   .  .  .  .  .  .  .  .  .  .  .  .  .  .  . 33  .  .  .  .   30
  16   .  .  . 31  .  .  .  .  .  .  .  .  .  .  .  .  .  .  .  1   29
  17   .  .  .  .  .  .  .  .  .  1 32  .  .  .  .  .  .  .  .  .   29
  18   .  .  .  .  1  .  .  .  .  .  .  .  .  .  . 28  .  .  .  .   26
  19   .  .  .  .  .  .  .  .  .  .  .  .  .  .  . 33  .  .  .  .   30

site   .  .  .  .  .  .  .  .  .  .  .  .  .  3  .  4  .  .  .  .    7


                                  MOTIF F

 3-1     8     vvfiael GYIGLCKTEEFVALAGQRTRCPELSSGATG pqGGPGPDAL   37
 3-2    40  ELSSGATGpq GGPGPDALEEGSTNENVNLPEKKPSTLRSI yvllpstrpn   69
 5-1   243  GSTDLGVAwk LLVGLMFTEEPFAEPGENEKFVGISQGLSQ filtalegsa  272
 5-2   339  lapihpsyqf LGRGKNLIEELRALKLRRVRRKTYSQLSSK dskfdvvlgg  368
 9-1    60  slinigkehn LDLGLFMQEEGTDLIEPNEVRVPLAAIKVI hgaarlsgsl   89
10-1   207  vfllatersl DVAALGLAEKQKASPLSNHSDPVLSITAVI hylkwklpyi  236
sites:                 *  **   **  *    *   *  *   **
                           5   10   15   20   25   30
	(6 sites in 4 sequences)

Motif model (residue frequency x 100):
POS    C  G  A  S  T  N  D  E  Q  K  R  H  W  Y  F  V  I  L  M  P  Info
   1   . 31  .  .  .  . 16  .  .  .  .  .  .  .  .  .  . 46  .  .   1.7
   4   . 76 16  .  .  .  .  .  .  .  .  .  .  .  .  .  .  .  .  .   2.5
   5   .  .  .  .  .  .  .  .  . 16  .  .  .  .  .  .  . 61  . 16   1.9
   9   .  .  .  .  .  .  . 91  .  .  .  .  .  .  .  .  .  .  .  .   3.3
  10   .  .  .  .  .  .  . 76  . 16  .  .  .  .  .  .  .  .  .  .   2.7
  13   .  . 61  . 16  . 16  .  .  .  .  .  .  .  .  .  .  .  .  .   2.1
  18   .  .  .  .  . 61  .  .  .  . 31  .  .  .  .  .  .  .  .  .   2.9
  22   .  .  .  .  .  .  .  .  . 31  .  .  .  .  . 31  .  .  . 31   1.9
  25   .  . 16 76  .  .  .  .  .  .  .  .  .  .  .  .  .  .  .  .   2.7
  29   .  .  . 46 16  .  .  .  .  .  .  .  .  .  . 31  .  .  .  .   1.9
  30   . 16  .  .  .  .  .  . 16 16  .  .  .  .  .  . 46  .  .  .   1.8
non-
site   .  7  .  6  .  .  .  6  .  .  .  .  .  .  .  .  .  .  .  .
site   . 12  . 12  .  .  . 16  .  .  .  .  .  .  .  .  .  .  .  .
11 columns

Information (relative entropy) contribution in tenth bits:
POS    C  G  A  S  T  N  D  E  Q  K  R  H  W  Y  F  V  I  L  M  P  Info
   1   .  7  .  .  .  .  2  .  .  .  .  .  .  .  .  .  . 11  .  .   17
   4   . 26  2  .  .  .  .  .  .  .  .  .  .  .  .  .  .  .  .  .   25
   5   .  .  .  .  .  .  .  .  .  2  .  .  .  .  .  .  . 17  .  3   19
   9   .  .  .  .  .  .  . 36  .  .  .  .  .  .  .  .  .  .  .  .   33
  10   .  .  .  .  .  .  . 28  .  2  .  .  .  .  .  .  .  .  .  .   27
  13   .  . 18  .  2  .  2  .  .  .  .  .  .  .  .  .  .  .  .  .   21
  18   .  .  .  .  . 25  .  .  .  .  7  .  .  .  .  .  .  .  .  .   29
  22   .  .  .  .  .  .  .  .  .  7  .  .  .  .  .  6  .  .  .  8   19
  25   .  .  2 28  .  .  .  .  .  .  .  .  .  .  .  .  .  .  .  .   27
  29   .  .  . 13  2  .  .  .  .  .  .  .  .  .  .  6  .  .  .  .   19
  30   .  2  .  .  .  .  .  .  3  2  .  .  .  .  .  . 14  .  .  .   18

site   .  1  .  1  .  .  .  2  .  .  .  .  .  .  .  .  .  .  .  .    4


 NetMAP = 499.243244

sites: MAP = 36; maybe = 2; discard = 4872
 Initial MAP = 499.243244
 MAP = 509.152220


	(0 sites in 0 sequences)

Motif model (residue frequency x 100):
POS    C  G  A  S  T  N  D  E  Q  K  R  H  W  Y  F  V  I  L  M  P  Info
   1   .  .  .  .  .  .  .  .  .  .  .  .  .  .  .  .  .  .  .  .   0.0
   2   .  .  .  .  .  .  .  .  .  .  .  .  .  .  .  .  .  .  .  .   0.0
   3   .  .  .  .  .  .  .  .  .  .  .  .  .  .  .  .  .  .  .  .   0.0
   4   .  .  .  .  .  .  .  .  .  .  .  .  .  .  .  .  .  .  .  .   0.0
   5   .  .  .  .  .  .  .  .  .  .  .  .  .  .  .  .  .  .  .  .   0.0
   6   .  .  .  .  .  .  .  .  .  .  .  .  .  .  .  .  .  .  .  .   0.0
   7   .  .  .  .  .  .  .  .  .  .  .  .  .  .  .  .  .  .  .  .   0.0
   8   .  .  .  .  .  .  .  .  .  .  .  .  .  .  .  .  .  .  .  .   0.0
   9   .  .  .  .  .  .  .  .  .  .  .  .  .  .  .  .  .  .  .  .   0.0
  10   .  .  .  .  .  .  .  .  .  .  .  .  .  .  .  .  .  .  .  .   0.0
non-
site   .  .  .  .  .  .  .  .  .  .  .  .  .  .  .  .  .  .  .  .
site   .  .  .  .  .  .  .  .  .  .  .  .  .  .  .  .  .  .  .  .
10 columns

Information (relative entropy) contribution in tenth bits:
POS    C  G  A  S  T  N  D  E  Q  K  R  H  W  Y  F  V  I  L  M  P  Info
   1   .  .  .  .  .  .  .  .  .  .  .  .  .  .  .  .  .  .  .  .    0
   2   .  .  .  .  .  .  .  .  .  .  .  .  .  .  .  .  .  .  .  .    0
   3   .  .  .  .  .  .  .  .  .  .  .  .  .  .  .  .  .  .  .  .    0
   4   .  .  .  .  .  .  .  .  .  .  .  .  .  .  .  .  .  .  .  .    0
   5   .  .  .  .  .  .  .  .  .  .  .  .  .  .  .  .  .  .  .  .    0
   6   .  .  .  .  .  .  .  .  .  .  .  .  .  .  .  .  .  .  .  .    0
   7   .  .  .  .  .  .  .  .  .  .  .  .  .  .  .  .  .  .  .  .    0
   8   .  .  .  .  .  .  .  .  .  .  .  .  .  .  .  .  .  .  .  .    0
   9   .  .  .  .  .  .  .  .  .  .  .  .  .  .  .  .  .  .  .  .    0
  10   .  .  .  .  .  .  .  .  .  .  .  .  .  .  .  .  .  .  .  .    0

site   .  .  .  .  .  .  .  .  .  .  .  .  .  .  .  .  .  .  .  .    0

model map = 1.13687e-13; betaprior map = 0

 MAP = 0.000000


 2-1   465  anplknrvcv HQACYGILKV dphckyrlar  474 (1.00)
 3-1   358  SRVVrlivcv HQACYGILKV pkshlvttdv  367 (1.00)
 4-1   382  lkqgrrvvcv HQACYGILKV rsgrrkgalf  391 (1.00)
 6-1   477  EEAIILTVCv HQACYGILKV ichtrgptlp  486 (1.00)
 7-1   398  apqvrngvcv HQACYGILKV qrqrigwici  407 (1.00)
 8-1    74  rapttlavcv HQACYGILKV pkiteyvllq   83 (1.00)
 9-1   318  veqkgppvcv HQACYGILKV fvqdaiifan  327 (1.00)
10-1    35  ypqtdfavcv HQACYGILKV liassvrfam   44 (1.00)
sites:                 **********
                           5   10
	(8 sites in 8 sequences)

Motif model (residue frequency x 100):
POS    C  G  A  S  T  N  D  E  Q  K  R  H  W  Y  F  V  I  L  M  P  Info
   1   .  .  .  .  .  .  .  .  .  .  . 91  .  .  .  .  .  .  .  .   4.6
   2   .  .  .  .  .  .  .  . 91  .  .  .  .  .  .  .  .  .  .  .   3.8
   3   .  . 92  .  .  .  .  .  .  .  .  .  .  .  .  .  .  .  .  .   3.0
   4  91  .  .  .  .  .  .  .  .  .  .  .  .  .  .  .  .  .  .  .   5.0
   5   .  .  .  .  .  .  .  .  .  .  .  .  . 91  .  .  .  .  .  .   3.8
   6   . 92  .  .  .  .  .  .  .  .  .  .  .  .  .  .  .  .  .  .   3.1
   7   .  .  .  .  .  .  .  .  .  .  .  .  .  .  .  . 91  .  .  .   3.3
   8   .  .  .  .  .  .  .  .  .  .  .  .  .  .  .  .  . 92  .  .   2.7
   9   .  .  .  .  .  .  .  .  . 91  .  .  .  .  .  .  .  .  .  .   3.3
  10   .  .  .  .  .  .  .  .  .  .  .  .  .  .  . 92  .  .  .  .   3.0
non-
site   1  .  .  .  .  .  .  .  4  5  .  2  .  4  .  .  5  .  .  .
site  10  .  .  .  .  .  .  . 10 10  . 10  . 10  .  . 10  .  .  .
10 columns

Information (relative entropy) contribution in tenth bits:
POS    C  G  A  S  T  N  D  E  Q  K  R  H  W  Y  F  V  I  L  M  P  Info
   1   .  .  .  .  .  .  .  .  .  .  . 49  .  .  .  .  .  .  .  .   46
   2   .  .  .  .  .  .  .  . 41  .  .  .  .  .  .  .  .  .  .  .   38
   3   .  . 33  .  .  .  .  .  .  .  .  .  .  .  .  .  .  .  .  .   30
   4  53  .  .  .  .  .  .  .  .  .  .  .  .  .  .  .  .  .  .  .   50
   5   .  .  .  .  .  .  .  .  .  .  .  .  . 41  .  .  .  .  .  .   38
   6   . 34  .  .  .  .  .  .  .  .  .  .  .  .  .  .  .  .  .  .   31
   7   .  .  .  .  .  .  .  .  .  .  .  .  .  .  .  . 36  .  .  .   33
   8   .  .  .  .  .  .  .  .  .  .  .  .  .  .  .  .  . 30  .  .   27
   9   .  .  .  .  .  .  .  .  . 36  .  .  .  .  .  .  .  .  .  .   33
  10   .  .  .  .  .  .  .  .  .  .  .  .  .  .  . 33  .  .  .  .   30

site   3  .  .  .  .  .  .  .  1  1  .  2  .  1  .  .  1  .  .  .   10

model map = 195.965; betaprior map = -52.3163

 MAP = 143.648235


 2-1   118  nnflpedrkd EDLFNPITSGGFYSLPYC ltkfdnvqam  135 (1.00)
 5-1   223  kdngyeklgm ADLHNEITSGGSTDLGVA wkLLVGLMFT  240 (1.00)
 6-1   458  viykascqkd EDLRNSRRQEEAIILTVC vHQACYGILK  475 (0.70)
sites:                 *** * *****   * **
                           5   10   15
	(3 sites in 3 sequences)

Motif model (residue frequency x 100):
POS    C  G  A  S  T  N  D  E  Q  K  R  H  W  Y  F  V  I  L  M  P  Info
   1   .  . 31  .  .  .  . 61  .  .  .  .  .  .  .  .  .  .  .  .   2.4
   2   .  .  .  .  .  . 91  .  .  .  .  .  .  .  .  .  .  .  .  .   3.4
   3   .  .  .  .  .  .  .  .  .  .  .  .  .  .  .  .  . 92  .  .   2.7
   5   .  .  .  .  . 91  .  .  .  .  .  .  .  .  .  .  .  .  .  .   3.9
   7   .  .  .  .  .  .  .  .  .  . 31  .  .  .  .  . 61  .  .  .   2.5
   8   .  .  .  . 61  .  .  .  .  . 31  .  .  .  .  .  .  .  .  .   2.6
   9   .  .  . 61  .  .  .  . 31  .  .  .  .  .  .  .  .  .  .  .   2.6
  10   . 61  .  .  .  .  . 31  .  .  .  .  .  .  .  .  .  .  .  .   2.3
  11   . 61  .  .  .  .  . 31  .  .  .  .  .  .  .  .  .  .  .  .   2.3
  15   .  .  .  .  .  .  .  .  .  .  .  .  .  .  .  .  . 92  .  .   2.7
  17   .  .  .  .  .  .  .  .  .  .  .  .  . 31  . 61  .  .  .  .   2.5
  18  61  . 31  .  .  .  .  .  .  .  .  .  .  .  .  .  .  .  .  .   3.5
non-
site   1  7  .  .  .  3  5  6  .  .  .  .  .  .  .  .  .  9  .  .
site   5 11  .  .  .  8  8 11  .  .  .  .  .  .  .  .  . 16  .  .
12 columns

Information (relative entropy) contribution in tenth bits:
POS    C  G  A  S  T  N  D  E  Q  K  R  H  W  Y  F  V  I  L  M  P  Info
   1   .  .  6  .  .  .  . 20  .  .  .  .  .  .  .  .  .  .  .  .   24
   2   .  .  .  .  .  . 37  .  .  .  .  .  .  .  .  .  .  .  .  .   34
   3   .  .  .  .  .  .  .  .  .  .  .  .  .  .  .  .  . 30  .  .   27
   5   .  .  .  .  . 42  .  .  .  .  .  .  .  .  .  .  .  .  .  .   39
   7   .  .  .  .  .  .  .  .  .  .  7  .  .  .  .  . 21  .  .  .   25
   8   .  .  .  . 22  .  .  .  .  .  7  .  .  .  .  .  .  .  .  .   26
   9   .  .  . 20  .  .  .  .  9  .  .  .  .  .  .  .  .  .  .  .   26
  10   . 19  .  .  .  .  .  7  .  .  .  .  .  .  .  .  .  .  .  .   23
  11   . 19  .  .  .  .  .  7  .  .  .  .  .  .  .  .  .  .  .  .   23
  15   .  .  .  .  .  .  .  .  .  .  .  .  .  .  .  .  . 30  .  .   27
  17   .  .  .  .  .  .  .  .  .  .  .  .  .  9  . 18  .  .  .  .   25
  18  32  .  6  .  .  .  .  .  .  .  .  .  .  .  .  .  .  .  .  .   35

site   1  1  .  .  .  1  1  1  .  .  .  .  .  .  .  .  .  1  .  .    5

model map = 16.5121; betaprior map = -22.5855

 MAP = -6.073411


 1-1    34  glngianivs DYYISPQGKKFRSKPQHIVEM elntnpgstn   54 (1.00)
 2-1    37  ggepmdwcaa GYYISPHGKKFRSKHQFLLDL ahifnegted   57 (1.00)
 6-1   248  aiipdrankr DFYISAQGKKFRSKPQEGNSL lisqavqkrf  268 (1.00)
 9-1   444  gillehyfnv DYYISPQGKKFRVNPNNADSK hmvalfremc  464 (1.00)
10-1   109  mevhfayste DYYIWPKGKKFKSKPQCMTLK lptllpgpae  129 (1.00)
sites:                 ****************    *
                           5   10   15   20
	(5 sites in 5 sequences)

Motif model (residue frequency x 100):
POS    C  G  A  S  T  N  D  E  Q  K  R  H  W  Y  F  V  I  L  M  P  Info
   1   . 19  .  .  .  . 73  .  .  .  .  .  .  .  .  .  .  .  .  .   2.7
   2   .  .  .  .  .  .  .  .  .  .  .  .  . 73 19  .  .  .  .  .   3.2
   3   .  .  .  .  .  .  .  .  .  .  .  .  . 91  .  .  .  .  .  .   3.8
   4   .  .  .  .  .  .  .  .  .  .  .  .  .  .  .  . 91  .  .  .   3.3
   5   .  .  . 73  .  .  .  .  .  .  .  . 18  .  .  .  .  .  .  .   3.1
   6   .  . 19  .  .  .  .  .  .  .  .  .  .  .  .  .  .  .  . 73   2.9
   7   .  .  .  .  .  .  .  . 55 19  . 18  .  .  .  .  .  .  .  .   2.7
   8   . 92  .  .  .  .  .  .  .  .  .  .  .  .  .  .  .  .  .  .   3.1
   9   .  .  .  .  .  .  .  .  . 91  .  .  .  .  .  .  .  .  .  .   3.3
  10   .  .  .  .  .  .  .  .  . 91  .  .  .  .  .  .  .  .  .  .   3.3
  11   .  .  .  .  .  .  .  .  .  .  .  .  .  . 91  .  .  .  .  .   3.9
  12   .  .  .  .  .  .  .  .  . 19 73  .  .  .  .  .  .  .  .  .   2.7
  13   .  .  . 73  .  .  .  .  .  .  .  .  .  .  . 19  .  .  .  .   2.6
  14   .  .  .  .  . 19  .  .  . 73  .  .  .  .  .  .  .  .  .  .   2.8
  15   .  .  .  .  .  .  .  .  .  .  . 18  .  .  .  .  .  .  . 73   3.2
  16   .  .  .  .  . 19  .  . 73  .  .  .  .  .  .  .  .  .  .  .   3.2
  21   .  .  .  .  .  .  .  .  . 37  .  .  .  .  .  .  . 37 18  .   2.0
non-
site   .  .  .  6  .  .  .  .  4  5  .  .  .  4  3  .  .  .  .  4
site   .  .  .  9  .  .  .  .  8 21  .  .  . 10  7  .  .  .  .  9
17 columns

Information (relative entropy) contribution in tenth bits:
POS    C  G  A  S  T  N  D  E  Q  K  R  H  W  Y  F  V  I  L  M  P  Info
   1   .  3  .  .  .  . 28  .  .  .  .  .  .  .  .  .  .  .  .  .   27
   2   .  .  .  .  .  .  .  .  .  .  .  .  . 31  4  .  .  .  .  .   32
   3   .  .  .  .  .  .  .  .  .  .  .  .  . 41  .  .  .  .  .  .   38
   4   .  .  .  .  .  .  .  .  .  .  .  .  .  .  .  . 36  .  .  .   33
   5   .  .  . 26  .  .  .  .  .  .  .  .  7  .  .  .  .  .  .  .   31
   6   .  .  2  .  .  .  .  .  .  .  .  .  .  .  .  .  .  .  . 29   29
   7   .  .  .  .  .  .  .  . 21  3  .  6  .  .  .  .  .  .  .  .   27
   8   . 34  .  .  .  .  .  .  .  .  .  .  .  .  .  .  .  .  .  .   31
   9   .  .  .  .  .  .  .  .  . 36  .  .  .  .  .  .  .  .  .  .   33
  10   .  .  .  .  .  .  .  .  . 36  .  .  .  .  .  .  .  .  .  .   33
  11   .  .  .  .  .  .  .  .  .  .  .  .  .  . 42  .  .  .  .  .   39
  12   .  .  .  .  .  .  .  .  .  3 27  .  .  .  .  .  .  .  .  .   27
  13   .  .  . 26  .  .  .  .  .  .  .  .  .  .  .  2  .  .  .  .   26
  14   .  .  .  .  .  4  .  .  . 26  .  .  .  .  .  .  .  .  .  .   28
  15   .  .  .  .  .  .  .  .  .  .  .  6  .  .  .  .  .  .  . 29   32
  16   .  .  .  .  .  4  .  . 31  .  .  .  .  .  .  .  .  .  .  .   32
  21   .  .  .  .  .  .  .  .  . 10  .  .  .  .  .  .  .  7  6  .   20

site   .  .  .  1  .  .  .  .  1  4  .  .  .  1  1  .  .  .  .  1    7

model map = 112.992; betaprior map = -34.9794

 MAP = 78.012496


 1-1    86  keslnehdrf LYDVANYAGVNYQTVPRVV dtmekrisia  104 (1.00)
 2-1   291  efwikwrdgw LYDVAEYAGVSYQTVSRTV damktsqlai  309 (1.00)
 3-1   333  vggnygrlml LYDVAEYAGVSYQTVSRVV rlivcvHQAC  351 (1.00)
 4-1    21  tvlalriqpp LYDVADYAGVSYQAVSRVV ligkykikwk   39 (1.00)
 5-1   151  vrksnpeepf LYNVAEYIGVSYNTVSRVV vdqyhasagy  169 (1.00)
 6-1   188  lftvamdsei LYDVAEYAGVSYQTVSRVV lgtakvgrsl  206 (1.00)
 7-1   335  atfnpkprri LYDVAEYAGVVYQTVSKVV rqfkdsnhls  353 (1.00)
 8-1   260  dkapglqpva LYDVAEYAGVSYQTVSRVV iiqfesciyi  278 (1.00)
 9-1   198  vskrvdvkit LYDVAEYNGISYEVVSRVV qlhvklfrgq  216 (1.00)
10-1   360  sdefgvtfge LYDIAEYAGVSYQTVSRVV reldasgntk  378 (1.00)
sites:                 *******************
                           5   10   15
	(10 sites in 10 sequences)

Motif model (residue frequency x 100):
POS    C  G  A  S  T  N  D  E  Q  K  R  H  W  Y  F  V  I  L  M  P  Info
   1   .  .  .  .  .  .  .  .  .  .  .  .  .  .  .  .  . 92  .  .   2.7
   2   .  .  .  .  .  .  .  .  .  .  .  .  . 91  .  .  .  .  .  .   3.8
   3   .  .  .  .  .  9 82  .  .  .  .  .  .  .  .  .  .  .  .  .   3.1
   4   .  .  .  .  .  .  .  .  .  .  .  .  .  .  . 83 10  .  .  .   2.6
   5   .  . 92  .  .  .  .  .  .  .  .  .  .  .  .  .  .  .  .  .   3.0
   6   .  .  .  .  .  9 10 73  .  .  .  .  .  .  .  .  .  .  .  .   2.6
   7   .  .  .  .  .  .  .  .  .  .  .  .  . 91  .  .  .  .  .  .   3.8
   8   .  . 73  .  .  9  .  .  .  .  .  .  .  .  .  . 10  .  .  .   2.3
   9   . 92  .  .  .  .  .  .  .  .  .  .  .  .  .  .  .  .  .  .   3.1
  10   .  .  .  .  .  .  .  .  .  .  .  .  .  .  . 83 10  .  .  .   2.6
  11   .  .  . 73  .  9  .  .  .  .  .  .  .  .  .  .  .  .  .  .   2.5
  12   .  .  .  .  .  .  .  .  .  .  .  .  . 91  .  .  .  .  .  .   3.8
  13   .  .  .  .  .  9  . 10 73  .  .  .  .  .  .  .  .  .  .  .   3.0
  14   .  .  .  . 73  .  .  .  .  .  .  .  .  .  .  .  .  .  .  .   2.6
  15   .  .  .  .  .  .  .  .  .  .  .  .  .  .  . 92  .  .  .  .   3.0
  16   .  .  . 82  .  .  .  .  .  .  .  .  .  .  .  .  .  .  . 10   2.9
  17   .  .  .  .  .  .  .  .  . 10 82  .  .  .  .  .  .  .  .  .   2.9
  18   .  .  .  . 10  .  .  .  .  .  .  .  .  .  . 83  .  .  .  .   2.6
  19   .  .  .  .  .  .  .  .  .  .  .  .  .  .  . 92  .  .  .  .   3.0
non-
site   .  .  .  .  .  .  .  .  .  .  .  .  .  4  .  7  .  .  .  .
site   .  .  .  .  .  .  .  .  .  .  .  .  . 15  . 25  .  .  .  .
19 columns

Information (relative entropy) contribution in tenth bits:
POS    C  G  A  S  T  N  D  E  Q  K  R  H  W  Y  F  V  I  L  M  P  Info
   1   .  .  .  .  .  .  .  .  .  .  .  .  .  .  .  .  . 30  .  .   27
   2   .  .  .  .  .  .  .  .  .  .  .  .  . 41  .  .  .  .  .  .   38
   3   .  .  .  .  .  1 32  .  .  .  .  .  .  .  .  .  .  .  .  .   31
   4   .  .  .  .  .  .  .  .  .  .  .  .  .  .  . 28  1  .  .  .   26
   5   .  . 33  .  .  .  .  .  .  .  .  .  .  .  .  .  .  .  .  .   30
   6   .  .  .  .  .  1  1 26  .  .  .  .  .  .  .  .  .  .  .  .   26
   7   .  .  .  .  .  .  .  .  .  .  .  .  . 41  .  .  .  .  .  .   38
   8   .  . 24  .  .  1  .  .  .  .  .  .  .  .  .  .  1  .  .  .   23
   9   . 34  .  .  .  .  .  .  .  .  .  .  .  .  .  .  .  .  .  .   31
  10   .  .  .  .  .  .  .  .  .  .  .  .  .  .  . 28  1  .  .  .   26
  11   .  .  . 26  .  1  .  .  .  .  .  .  .  .  .  .  .  .  .  .   25
  12   .  .  .  .  .  .  .  .  .  .  .  .  . 41  .  .  .  .  .  .   38
  13   .  .  .  .  .  1  .  1 31  .  .  .  .  .  .  .  .  .  .  .   30
  14   .  .  .  . 28  .  .  .  .  .  .  .  .  .  .  .  .  .  .  .   26
  15   .  .  .  .  .  .  .  .  .  .  .  .  .  .  . 33  .  .  .  .   30
  16   .  .  . 31  .  .  .  .  .  .  .  .  .  .  .  .  .  .  .  1   29
  17   .  .  .  .  .  .  .  .  .  1 32  .  .  .  .  .  .  .  .  .   29
  18   .  .  .  .  1  .  .  .  .  .  .  .  .  .  . 28  .  .  .  .   26
  19   .  .  .  .  .  .  .  .  .  .  .  .  .  .  . 33  .  .  .  .   30

site   .  .  .  .  .  .  .  .  .  .  .  .  .  3  .  4  .  .  .  .    7

model map = 360.101; betaprior map = -62.9468

 MAP = 297.154554


 3-1     8     vvfiael GYIGLCKTEEFVALAGQRTRCPELSSGATG pqGGPGPDAL   37 (1.00)
 3-2    40  ELSSGATGpq GGPGPDALEEGSTNENVNLPEKKPSTLRSI yvllpstrpn   69 (1.00)
 5-1   243  GSTDLGVAwk LLVGLMFTEEPFAEPGENEKFVGISQGLSQ filtalegsa  272 (1.00)
 5-2   339  lapihpsyqf LGRGKNLIEELRALKLRRVRRKTYSQLSSK dskfdvvlgg  368 (1.00)
 9-1    60  slinigkehn LDLGLFMQEEGTDLIEPNEVRVPLAAIKVI hgaarlsgsl   89 (1.00)
10-1   207  vfllatersl DVAALGLAEKQKASPLSNHSDPVLSITAVI hylkwklpyi  236 (0.94)
sites:                 *  **   **  *    *   *  *   **
                           5   10   15   20   25   30
	(6 sites in 4 sequences)

Motif model (residue frequency x 100):
POS    C  G  A  S  T  N  D  E  Q  K  R  H  W  Y  F  V  I  L  M  P  Info
   1   . 31  .  .  .  . 16  .  .  .  .  .  .  .  .  .  . 46  .  .   1.7
   4   . 76 16  .  .  .  .  .  .  .  .  .  .  .  .  .  .  .  .  .   2.5
   5   .  .  .  .  .  .  .  .  . 16  .  .  .  .  .  .  . 61  . 16   1.9
   9   .  .  .  .  .  .  . 91  .  .  .  .  .  .  .  .  .  .  .  .   3.3
  10   .  .  .  .  .  .  . 76  . 16  .  .  .  .  .  .  .  .  .  .   2.7
  13   .  . 61  . 16  . 16  .  .  .  .  .  .  .  .  .  .  .  .  .   2.1
  18   .  .  .  .  . 61  .  .  .  . 31  .  .  .  .  .  .  .  .  .   2.9
  22   .  .  .  .  .  .  .  .  . 31  .  .  .  .  . 31  .  .  . 31   1.9
  25   .  . 16 76  .  .  .  .  .  .  .  .  .  .  .  .  .  .  .  .   2.7
  29   .  .  . 46 16  .  .  .  .  .  .  .  .  .  . 31  .  .  .  .   1.9
  30   . 16  .  .  .  .  .  . 16 16  .  .  .  .  .  . 46  .  .  .   1.8
non-
site   .  7  .  6  .  .  .  6  .  .  .  .  .  .  .  .  .  .  .  .
site   . 12  . 12  .  .  . 16  .  .  .  .  .  .  .  .  .  .  .  .
11 columns

Information (relative entropy) contribution in tenth bits:
POS    C  G  A  S  T  N  D  E  Q  K  R  H  W  Y  F  V  I  L  M  P  Info
   1   .  7  .  .  .  .  2  .  .  .  .  .  .  .  .  .  . 11  .  .   17
   4   . 26  2  .  .  .  .  .  .  .  .  .  .  .  .  .  .  .  .  .   25
   5   .  .  .  .  .  .  .  .  .  2  .  .  .  .  .  .  . 17  .  3   19
   9   .  .  .  .  .  .  . 36  .  .  .  .  .  .  .  .  .  .  .  .   33
  10   .  .  .  .  .  .  . 28  .  2  .  .  .  .  .  .  .  .  .  .   27
  13   .  . 18  .  2  .  2  .  .  .  .  .  .  .  .  .  .  .  .  .   21
  18   .  .  .  .  . 25  .  .  .  .  7  .  .  .  .  .  .  .  .  .   29
  22   .  .  .  .  .  .  .  .  .  7  .  .  .  .  .  6  .  .  .  8   19
  25   .  .  2 28  .  .  .  .  .  .  .  .  .  .  .  .  .  .  .  .   27
  29   .  .  . 13  2  .  .  .  .  .  .  .  .  .  .  6  .  .  .  .   19
  30   .  2  .  .  .  .  .  .  3  2  .  .  .  .  .  . 14  .  .  .   18

site   .  1  .  1  .  .  .  2  .  .  .  .  .  .  .  .  .  .  .  .    4

model map = 36.9566; betaprior map = -40.7439

 MAP = -3.787307


	seed: 590364444
	time: 19 seconds (0.32 minutes)
